# Supplementary material for: Thinning Effect of Few-Layer Black Phosphorus Exposed to Dry Oxidation
Source: Nanomaterials (Basel). 2025 Jun 23;15(13):974. doi: 10.3390/nano15130974 (PMC12251546; doi:10.3390/nano15130974)
Supplement: Supplementary file 1 [file nanomaterials-15-00974-s001.zip]

Archive with 1 entries (1 files):
- nanomaterials-3664292-supplementary.pdf
